# Supplementary material for: Bridging the Gap between Vertebrate Cytogenetics and Genomics with Single-Chromosome Sequencing (ChromSeq)
Source: Genes (Basel). 2021 Jan 19;12(1):124. doi: 10.3390/genes12010124 (PMC7835784; doi:10.3390/genes12010124)
Supplement: Supplementary file 1 [file genes-12-00124-s001.zip]

Archive with 2 entries (2 files):
- Iannucci et al. - Supplementary Materials.docx
- Table S1.xlsx
