# Supplementary material for: Bridging the Gap between Vertebrate Cytogenetics and Genomics with Single-Chromosome Sequencing (ChromSeq)
Source: Genes (Basel). 2021 Jan 19;12(1):124. doi: 10.3390/genes12010124 (PMC7835784; doi:10.3390/genes12010124)
Supplement: Supplementary file 1 [file genes-12-00124-s001.zip › Table S1.xlsx]

## Sheet: ACA6.reg
Table S1. Assignment results of Anolis carolinensis genome (AnoCar2.0) based on ChromSeq data of A. carolinensis chromosome 6 (ACA6). As expected, most of the ACA6 ChromSeq data matched AnoCar2.0 chromosome 6. A region of AnoCar2.0 chromosome 1 was also assigned to ACA6. A set of 34 scaffolds that where left unassigned in AnoCar2.0 were assigned to ACA6.
AnoCar2.0 region	sample	reg_start	reg_end	reg_pos	lg_pd_mean	pd_mean	first_pos_start	last_pos_end	reg_reads	pos_cov_mean	pos_len_mean	pos_len_sum	reg_len	chrom_len	log_ratio	p_value
Chrom 6	ACA6	0	80741955	9293	3.6152	4122.87	36955	80740298	31553	3.39535	278.503	2588132	80741955	80741955	0.994814	0
Chrom 1	ACA6	192636407	196507123	424	3.6713	4691.37	192636407	196507123	1414	3.33491	272.37	115485	3870716	263920458	0.973332	5.095e-252
GL343220.1	ACA6	0	2533651	353	3.5426	3488.19	16724	2514573	1071	3.03399	272.3	96122	2533651	2533651	1.07779	2.02949e-243
GL343279.1	ACA6	0	1796689	256	3.525	3349.65	2030	1786381	814	3.17969	280.242	71742	1796689	1796689	1.08752	3.50664e-179
GL343253.1	ACA6	0	1990955	253	3.6054	4030.88	255	1988086	916	3.62055	279.597	70738	1990955	1990955	1.03782	1.35089e-165
GL343224.1	ACA6	0	2494067	276	3.5911	3900.32	22050	2469859	967	3.50362	270.88	74763	2494067	2494067	0.977758	1.52394e-165
GL343275.1	ACA6	0	1813738	217	3.6309	4274.64	3357	1810956	644	2.96774	279.235	60594	1813738	1813738	1.01164	4.16803e-137
GL343287.1	ACA6	0	1773520	213	3.6728	4707.6	1354	1753085	752	3.53052	280.944	59841	1773520	1773520	1.0133	6.27571e-135
GL343329.1	ACA6	0	1370555	181	3.5957	3941.85	13893	1354136	566	3.12707	279.713	50628	1370555	1370555	1.05454	1.07818e-121
GL343355.1	ACA6	0	1139224	149	3.596	3944.57	1494	1132045	486	3.26174	288.638	43007	1139224	1139224	1.05033	6.47604e-100
GL343324.1	ACA6	0	1365302	150	3.6836	4826.14	3257	1355311	508	3.38667	291.66	43749	1365302	1365302	0.97462	2.63021e-90
GL343380.1	ACA6	0	1021283	124	3.6037	4015.13	4067	1009989	376	3.03226	260.323	32280	1021283	1021283	1.01803	8.27969e-80
GL343345.1	ACA6	0	1206399	129	3.6591	4561.42	16666	1202111	359	2.78295	261.403	33721	1206399	1206399	0.962856	1.48477e-76
GL343357.1	ACA6	0	1192638	126	3.6174	4143.81	14439	1132264	430	3.4127	269.167	33915	1192638	1192638	0.957619	3.15649e-74
GL343400.1	ACA6	0	1009300	114	3.6256	4222.8	3101	1006506	368	3.22807	289.851	33043	1009300	1009300	0.986642	2.74211e-70
GL343516.1	ACA6	0	504621	79	3.5495	3544.05	5451	492091	230	2.91139	276.886	21874	504621	504621	1.12842	1.74362e-59
GL343530.1	ACA6	0	466816	75	3.4681	2938.33	12729	458727	238	3.17333	272.133	20410	466816	466816	1.13967	2.40302e-57
GL343466.1	ACA6	0	650225	66	3.6588	4558.27	630	649686	242	3.66667	259.788	17146	650225	650225	0.940238	1.06228e-38
GL343449.1	ACA6	0	712026	67	3.7465	5578.28	14473	706906	193	2.8806	276.194	18505	712026	712026	0.907336	2.58722e-37
GL343606.1	ACA6	0	362708	51	3.4473	2800.92	722	358272	145	2.84314	286.627	14618	362708	362708	1.08177	8.03243e-37
GL343611.1	ACA6	0	378000	49	3.5711	3724.77	11715	373850	147	3	292.857	14350	378000	378000	1.04646	7.3534e-34
GL343742.1	ACA6	0	225271	35	3.4639	2910.05	2264	224718	135	3.85714	243.171	8511	225271	225271	1.12512	3.4012e-27
GL343680.1	ACA6	0	280511	37	3.6133	4104.88	1233	278632	144	3.89189	267.243	9888	280511	280511	1.05401	3.12514e-26
GL343491.1	ACA6	0	531590	45	3.8687	7390.95	2046	520182	161	3.57778	272.267	12252	531590	614164	0.861393	8.17085e-24
GL343853.1	ACA6	0	154116	26	3.301	1999.86	10018	142153	92	3.53846	305.577	7945	154116	154116	1.16088	1.75827e-21
GL343620.1	ACA6	0	428010	35	3.7347	5428.75	13910	395607	92	2.62857	296.2	10367	428010	428010	0.846372	1.97419e-18
GL343726.1	ACA6	0	233081	26	3.7017	5031.53	6285	228614	101	3.88462	272.462	7084	233081	233081	0.981224	3.41381e-17
GL343796.1	ACA6	0	219442	25	3.6161	4131.43	6799	217808	67	2.68	264.76	6619	219442	219442	0.990378	8.47407e-17
GL343655.1	ACA6	0	353554	30	3.7798	6022.82	12856	351528	98	3.26667	283.1	8493	353554	353554	0.862423	1.92172e-16
GL343877.1	ACA6	0	148871	21	3.5672	3691.48	3496	137276	69	3.28571	272.571	5724	148871	148871	1.08317	3.89533e-16
GL343879.1	ACA6	0	136564	18	3.5401	3468.17	22240	134976	86	4.77778	286.722	5161	136564	136564	1.05369	1.46696e-13
GL343687.1	ACA6	0	285570	24	3.7475	5591.14	7830	263963	63	2.625	266.292	6391	285570	285570	0.858256	2.22341e-13
GL343660.1	ACA6	0	328561	25	3.8967	7883.15	2776	293247	69	2.76	299.76	7494	328561	328561	0.815081	6.06725e-13
GL343332.1	ACA6	0	1396307	50	3.706	5081.59	80379	1381265	132	2.64	274.82	13741	1396307	1396307	0.487747	1.47305e-11
GL343784.1	ACA6	0	188624	18	3.8175	6569.01	890	174469	47	2.61111	279	5022	188624	188624	0.913433	2.77438e-11
GL343776.1	ACA6	0	200143	17	3.8698	7409.69	3965	197903	42	2.47059	228.765	3889	200143	200143	0.862866	5.5342e-10
